# Supplementary material for: Interpretable prediction of necrotizing enterocolitis from machine learning analysis of premature infant stool microbiota
Source: BMC Bioinformatics. 2022 Mar 25;23:104. doi: 10.1186/s12859-022-04618-w (PMC8953333; doi:10.1186/s12859-022-04618-w)
Supplement: Supplementary file 2 — Additional file 2: Data S1. Complete lists of taxa included in models after pre-processing. [file 12859_2022_4618_MOESM2_ESM.xlsx]

## Sheet: HFS Taxa List
Warner Taxa	Olm Taxa
Synergistetes	Ignavibacteriae
Thermodesulfobacteria	Coprothermobacterota
Chlamydiae	Gemmatimonadetes
Deinococcus-Thermus	Chlamydiae
Candidatus Saccharibacteria	Halobacteria
Proteobacteria	Methanobacteria
Fusobacteria	Ardenticatenia
Bacteroidetes	Methanococci
Actinobacteria	Archaeoglobi
Acidobacteria	Erysipelotrichia
Firmicutes	Gloeobacteria
Kiritimatiellaeota	Nitrososphaeria
Erysipelotrichia	Thermococci
Coriobacteriia	Solibacteres
Tissierellia	Limnochordia
Clostridia	Acidimicrobiia
Betaproteobacteria	Nautiliales
Alphaproteobacteria	Gloeoemargaritales
Deltaproteobacteria	Acidilobales
Negativicutes	Puniceicoccales
Halanaerobiales	Nostocales
Acidiferrobacterales	Candidatus Nanopelagicales
Salinisphaerales	Pasteurellales
Selenomonadales	Bifidobacteriales
Alteromonadales	Rhodospirillales
Caulobacterales	Streptomycetales
Vibrionales	Vibrionales
Aeromonadales	Natranaerobiales
Oscillatoriales	Micromonosporales
Methylococcales	Nitrosomonadales
Oceanospirillales	Desulfurococcales
Synechococcales	Orbales
Kineosporiales	Thermoproteales
Thermoanaerobacterales	Pleurocapsales
Actinomycetales	Bacteriovoracaceae
Pseudomonadales	Gottschalkiaceae
Xanthomonadales	Woeseiaceae
Streptomycetales	Cyanobacteriaceae
Thiotrichales	Leptolyngbyaceae
Candidatus Nanopelagicales	Aphanothecaceae
Entomoplasmatales	Rivulariaceae
Micrococcales	Gallionellaceae
Bacillaceae	Candidatus Desulfofervidaceae
Mycobacteriaceae	Barnesiellaceae
Microbacteriaceae	Thermoactinomycetaceae
Ruminococcaceae	Bacillaceae
Brevibacteriaceae	Microcystaceae
Nitrosomonadaceae	Thermodesulfobiaceae
Moritellaceae	Lachnospiraceae
Cryomorphaceae	Verrucomicrobiaceae
Burkholderiaceae	Flammeovirgaceae
Peptostreptococcaceae	Microbulbiferaceae
Endozoicomonadaceae	Listeriaceae
Promicromonosporaceae	Crocinitomicaceae
Carnobacteriaceae	Clostridiales Family XVII. Incertae Sedis
Clostridiales Family XIII. Incertae Sedis	Tissierellaceae
Barnesiellaceae	Cyanothecaceae
Thermoactinomycetaceae	Budviciaceae
Pectobacteriaceae	Acidilobaceae
Dermacoccaceae	Paludibacteraceae
Syntrophomonadaceae	Piscirickettsiaceae
Akkermansiaceae	Cyclobacteriaceae
Gemmataceae	Oscillospiraceae
Colwelliaceae	Sporolactobacillaceae
Alcanivoracaceae	Ruminococcaceae
Erwiniaceae	Aerococcaceae
Micrococcaceae	Rhodospirillaceae
Eubacteriaceae	Bernardetiaceae
Lachnospiraceae	Defluviitoga
Streptococcaceae	Gallionella
Rhizobiaceae	Tamlana
Prevotellaceae	Amphibacillus
Clostridiales Family XVII. Incertae Sedis	Auricoccus
Paenibacillaceae	Maricaulis
Rivulariaceae	Pusillimonas
Peptococcaceae	Marinobacterium
Lactobacillaceae	Pediococcus
Sporomusaceae	Hoyosella
Yersiniaceae	Frateuria
Tannerellaceae	Glaciecola
Leuconostocaceae	Slackia
Moraxellaceae	Gemmobacter
Muribaculaceae	Dehalobacter
Planococcaceae	Cycloclasticus
Hungateiclostridiaceae	Flagellimonas
Ectothiorhodospiraceae	Candidatus Nasuia
Thermoanaerobacteraceae	Photorhabdus
Candidatus Blochmannia	Tolumonas
Terribacillus	Cobetia
Burkholderia	Chondrocystis
Desulfofarcimen	Nitrosococcus
Arthrobacter	Gluconobacter
Rahnella	Crenobacter
Parageobacillus	Syntrophobotulus
Obesumbacterium	Candidatus Phaeomarinobacter
Mannheimia	Methanothermococcus
Tatumella	Myroides
Desulfotomaculum	Thiomicrospira
Histophilus	Haloarcobacter
Mycoplasma	Thalassococcus
Mobiluncus	Yersinia
Thermoanaerobacterium	Cnuibacter
Salinispora	Desulfobacula
Pantoea	Fictibacillus
Jeotgalibacillus	Pirellula
Lelliottia	Halomonas
Lactococcus	Frischella
Paeniclostridium	Zymomonas
Yersinia	Maribacter
Klebsiella	Jeotgalibacillus
Photobacterium	Wenyingzhuangia
Asticcacaulis	Bosea
Arcanobacterium	Mariniflexile
Microbacterium	Desulfurivibrio
Filifactor	Intestinimonas
Salmonella	Pararhodospirillum
Psychromicrobium	Methylophaga
Megasphaera	Adlercreutzia
Nocardia	Monoglobus
Mordavella	Allofrancisella
Butyrivibrio	Methyloversatilis
Zobellella	Candidatus Arthromitus
Solibacillus	Flexistipes
Paraburkholderia	Escherichia
Grimontia	Lonsdalea
Ezakiella	Candidatus Atelocyanobacterium
Acetobacter	Kluyvera
Dialister	Renibacterium
Cronobacter	Lactococcus
Fastidiosipila	Sagittula
Mycolicibacterium	Wigglesworthia
Candidatus Hamiltonella	Halopiger
Anoxybacillus	Herbinix
Anaerotignum	Aliivibrio
Geobacillus	Candidatus Fukatsuia
Mogibacterium	Citromicrobium
Candidatus Gullanella	Natronobacterium
Cellulosilyticum	Pseudopedobacter
Flammeovirga	Pseudoxanthomonas
Brochothrix	Anoxybacillus
Blastococcus	Formosa
Gordonibacter	Plesiomonas
Blautia	Saccharophagus
Negativicoccus	Gibbsiella
Pluralibacter	Desulfobacter
Plesiomonas	Seonamhaeicola
Polynucleobacter	Cryptobacterium
Aurantimicrobium	Aequorivita
Caulobacter	Nonlabens
Agrobacterium	Algibacter
Sorangium	Lacinutrix
Lachnoclostridium	Candidatus Sulcia
Kosakonia	Neorhizobium
Psychroflexus	Citrobacter
Raoultella	Nitratiruptor
Paucibacter	Labrenzia
Aggregatibacter	Belliella
Photorhabdus	Desulfurococcus
Pediococcus	Caldanaerobacter
Olleya	Candidatus Doolittlea
Arsenophonus	Niveispirillum
Aminobacterium	Candidatus Puniceispirillum
Gemella	Lutibacter
Candidatus Ruthia	Sideroxydans
Enterobacteriaceae bacterium w6	Aquimarina
Clostridium perfringens	Defluviimonas
Clostridium kluyveri	Pseudoclostridium
Megasphaera hexanoica	Chloracidobacterium
Clostridium tyrobutyricum	Dinoroseobacter
Acinetobacter calcoaceticus	Pajaroellobacter
Bacillus altitudinis	Macrococcus
Acetobacter pasteurianus	Thermoclostridium
Actinobacillus pleuropneumoniae	Sphingorhabdus
Lysinibacillus sp. YS11	Microchaete
Enterococcus faecium	Brucella
Streptococcus salivarius	Streptacidiphilus
[Clostridium] bolteae	Vagococcus
Staphylococcus pasteuri	Laceyella
Pantoea vagans	Piscirickettsia
Burkholderia thailandensis	Solitalea
Clostridium taeniosporum	Methanotorris
Acinetobacter sp. WCHAc010005	Methanothermobacter
Alistipes shahii	Roseburia
Paraburkholderia fungorum	Roseobacter
Clostridium baratii	Candidatus Azobacteroides
Enterobacter hormaechei	Allochromatium
Acinetobacter baumannii	Polymorphum
Pantoea sp. At-9b	Candidatus Hamiltonella
Vibrio parahaemolyticus	Tateyamaria
Aerococcaceae bacterium ZY16052	Paludisphaera
Yersinia entomophaga	Acidiphilium
Streptococcus equi	Rhodoluna
Actinomyces meyeri	Lentibacillus
Mycobacterium marinum	Calditerrivibrio
Candidatus Kinetoplastibacterium sorsogonicusi	Thermovirga
Corynebacterium pseudotuberculosis	Brochothrix
Lactococcus garvieae	Mesotoga
Enterobacter ludwigii	Melissococcus
Bifidobacterium scardovii	Marinilactibacillus
Bacillus mycoides	Spongiibacter
Fusobacterium periodonticum	Cloacibacillus
Shewanella frigidimarina	Oligella
Blochmannia endosymbiont of Polyrhachis (Hedomyrma) turneri	Brevibacillus formosus
Bacteroides zoogleoformans	Moraxella catarrhalis
Klebsiella oxytoca	Streptococcus sp. Z15
Clostridium cellulovorans	Mycoplasma anseris
Serratia rubidaea	Methanosarcina horonobensis
Methylobacterium sp. XJLM	Clostridium drakei
Actinomyces radicidentis	Hyphomicrobium nitrativorans
Blochmannia endosymbiont of Camponotus (Colobopsis) obliquus	Trichormus variabilis
Lactobacillus rhamnosus	Lactobacillus jensenii
Bacillus sp. ZY-1-1	Bacillus lentus
Bacillus infantis	Bacillus cohnii
Serratia plymuthica	Geobacillus genomosp. 3
Staphylococcus simiae	Clostridium sp. BNL1100
Lachnoclostridium phocaeense	Arthrobacter sp. QXT-31
Pseudomonas chlororaphis	Aeromonas aquatica
Yersinia rohdei	Psychrobacter urativorans
Kosakonia oryzae	Arthrobacter sp. DCT5
Chryseobacterium glaciei	Maribacter sp. HTCC2170
Bacteroidales bacterium CF	Streptomyces nigra
Kosakonia radicincitans	Aciduliprofundum boonei
Streptococcus pluranimalium	Neisseria sp. KEM232
Lactobacillus plantarum	Brucella melitensis
Weissella soli	Mucilaginibacter sp. PAMC 26640
Aeromonas hydrophila	Streptococcus gallolyticus
Clostridium saccharobutylicum	Francisella hispaniensis
Streptococcus thermophilus	Serratia fonticola
Corynebacterium camporealensis	Flavobacterium sp. HYN0086
Enterococcus durans	halophilic archaeon DL31
Clostridium sp. DL-VIII	Lactobacillus sp. HBUAS52074
Enterobacter asburiae	Campylobacter sp. RM16704
Veillonella rodentium	Methylobacterium sp. DM1
Thermoanaerobacter wiegelii	[Eubacterium] rectale
Sulfurospirillum multivorans	Micromonospora aurantiaca
Streptomyces pristinaespiralis	Selenomonas sp. oral taxon 136
Streptococcus sp. 'group B'	Alteromonas australica
Vibrio alginolyticus	Cupriavidus nantongensis
Staphylococcus simulans	Pseudomonas sp. LG1E9
Lactobacillus helveticus	Paenibacillus odorifer
Klebsiella pneumoniae	Clostridium tyrobutyricum
Lactobacillus sakei	Bacillus sonorensis
Pantoea alhagi	Sulfitobacter sp. D7
Prevotella dentalis	Streptococcus uberis
Xenorhabdus doucetiae	Pseudomonas mandelii
Nitrosomonas sp. Is79A3	Polynucleobacter difficilis
Clostridium saccharoperbutylacetonicum	Paenibacillus lautus
Acinetobacter schindleri	Polynucleobacter asymbioticus
Lactobacillus paraplantarum	Geobacillus sp. C56-T3
[Eubacterium] hallii	Clostridium scatologenes
Bacillus subtilis	Lacinutrix sp. Bg11-31
Clostridium bornimense	Bacillus flexus
Streptomyces lunaelactis	Paenibacillus glucanolyticus
Lachnoclostridium phytofermentans	Aliiarcobacter skirrowii
Blautia sp. N6H1-15	Arthrobacter sp. PAMC 25486
Haemophilus sp. oral taxon 036	Desulfovibrio hydrothermalis
Enterobacteriaceae bacterium strain FGI 57	Lactococcus raffinolactis
Yersinia enterocolitica	Psychrobacter sp. AntiMn-1
Corynebacterium sp. ATCC 6931	Ruegeria sp. TM1040
Corynebacterium provencense	Hymenobacter sp. PAMC 26554
Lachnoclostridium sp. YL32	Arthrospira sp. PCC 8005
Streptococcus suis	Methylobacterium currus
Vibrio scophthalmi	Mycoplasma bovis
Raoultella sp. X13	Bartonella sp. OE 1-1
Yersinia pestis	Bacillus sp. 1NLA3E
Candidatus Saccharibacteria oral taxon TM7x	Pseudomonas sp. Z003-0.4C(8344-21)
Enterobacteriaceae bacterium ENNIH1	Geobacillus thermodenitrificans
Staphylococcus schleiferi	Thermococcus sp. 5-4
Enterococcus mundtii	Rhizobium sp. TAL182
Porphyromonas asaccharolytica	Nostoc carneum
Butyrivibrio hungatei	Deinococcus radiodurans
Rhodococcus opacus	Methylocystis bryophila
Pseudonocardia sp. AL041005-10	Lachnospiraceae bacterium Choco86
Corynebacterium striatum	Bacillus sp. MD-5
[Eubacterium] sulci	Methanosarcina sp. MTP4
Lactobacillus delbrueckii	Streptomyces sp. FR-008
Desulfotomaculum ruminis	Bacillus beveridgei
Thermoanaerobacter siderophilus	Capnocytophaga stomatis
Staphylococcus stepanovicii	Lactobacillus crustorum
Streptococcus dysgalactiae	Enterococcus gilvus
Providencia rettgeri	Rhodococcus coprophilus
Streptococcus anginosus	Clostridium autoethanogenum
Clostridium cochlearium	Flavobacterium sp. MEBiC07310
Enterococcus cecorum	Idiomarina sp. X4
Bifidobacterium animalis	Corynebacterium cystitidis
Pseudomonas sp. VLB120	Vibrio vulnificus
Staphylococcus capitis	Staphylococcus equorum
Megasphaera stantonii	Paracoccus aminophilus
Clostridium pasteurianum	Methylobacterium oryzae
Staphylococcus felis	Lactobacillus agilis
Lactobacillus acidipiscis	Mycoplasma hominis
Bacteroides fragilis	Kocuria rhizophila
Streptomyces sp. S8	Magnetospirillum sp. ME-1
Klebsiella variicola	Staphylococcus hyicus
Actinomyces pacaensis	Gemmatimonas phototrophica
Staphylococcus hominis	Colwellia sp. PAMC 21821
Lactobacillus allii	Betaproteobacteria bacterium GR16-43
Corynebacterium aurimucosum	Flavobacterium sp. CJ74
Paenibacillus yonginensis	Lysobacter sp. TY2-98
[Eubacterium] rectale	Borrelia crocidurae
Bacillus velezensis	Enterobacteriaceae bacterium ENNIH1
Clostridium beijerinckii	Bordetella pertussis
Actinomyces sp. Z16	Lactobacillus fuchuensis
Clostridium acetobutylicum	Ehrlichia ruminantium
Clostridium argentinense	Streptococcus pantholopis
Lactobacillus acidophilus	Paracoccus contaminans
Alteromonas mediterranea	Legionella spiritensis
Clostridium isatidis	Elizabethkingia ursingii
Bacillus megaterium	Lysinibacillus varians
Pantoea gaviniae	Blattabacterium cuenoti
Staphylococcus argenteus	Cellulophaga algicola
Clostridium botulinum	Shewanella oneidensis
Erysipelotrichaceae bacterium GAM147	[Clostridium] cellulosi
Lachnospiraceae bacterium GAM79	Rhodobacteraceae bacterium QY30
Escherichia albertii	Methanobrevibacter smithii
Streptococcus infantarius	Clostridium pasteurianum
Bacillus krulwichiae	Candidatus Blochmannia pennsylvanicus
Lactobacillus kunkeei	Aliiarcobacter trophiarum
Corynebacterium ulcerans	Rickettsia bellii
Enterobacter cloacae complex sp.	Ruegeria pomeroyi
Staphylococcus lugdunensis	Listeria ivanovii
Stenotrophomonas maltophilia	Listeria welshimeri
Bacteroides helcogenes	Bifidobacterium thermophilum
Candidatus Liberibacter africanus	Nostoc sp. NIES-3756
Streptococcus sp. A12	Lactobacillus bombi
Dickeya zeae	Acinetobacter oleivorans
Lactobacillus salivarius	Mycobacterium chimaera
Yersinia aldovae	Mycobacterium ulcerans
Lactobacillus curvatus	Caldicellulosiruptor obsidiansis
Candidatus Sodalis pierantonius	Mesorhizobium huakuii
Nostoc sp. PCC 7524	Candidatus Planktophila dulcis
Lachnospiraceae bacterium oral taxon 500	Acidovorax carolinensis
Pseudomonas synxantha	Dickeya sp. DW 0440
Gammaproteobacteria bacterium DM2	Clostridium novyi
Acinetobacter lwoffii	Lactobacillus johnsonii
Aggregatibacter segnis	Enterococcus sp. CR-Ec1
secondary endosymbiont of Ctenarytaina eucalypti	Salegentibacter salegens
Rhizobium sp. IE4771	Chryseobacterium taklimakanense
Citrobacter freundii complex sp. CFNIH2	Candidatus Phytoplasma australiense
Escherichia fergusonii	Dokdonia sp. 4H-3-7-5
Serratia marcescens	Gramella sp. SH35
Haemophilus haemolyticus	Shewanella pealeana
[Clostridium] cellulosi	Micromonospora sp. B006
Klebsiella quasipneumoniae	Pseudomonas sp. CCOS 191
Staphylococcus sciuri	Lactobacillus helveticus
Corynebacterium kroppenstedtii	Caldicellulosiruptor owensensis
Pediococcus claussenii	Bacillus paralicheniformis
Candidatus Blochmannia chromaiodes	Aerococcus viridans
Acinetobacter larvae	Streptococcus halotolerans
Plautia stali symbiont	Chryseobacterium sp. StRB126
Geobacillus thermocatenulatus	Paenibacillus sp. Y412MC10
Corynebacterium glutamicum	Cyanothece sp. ATCC 51142
Thioalkalivibrio versutus	Leuconostoc citreum
Lactobacillus mucosae	Synechococcus sp. KORDI-49
Actinomyces radingae	Rothia dentocariosa
Enterococcus sp. CR-Ec1	Methanosarcina siciliae
Streptomyces parvulus	Candidatus Liberibacter americanus
Vibrio harveyi	Pseudoalteromonas sp. 1_2015MBL_MicDiv
Anaerococcus mediterraneensis	Paenibacillus naphthalenovorans
Pantoea ananatis	Neisseria sp. 10023
Clostridium butyricum	Leuconostoc sp. C2
Clostridium chauvoei	Listeria seeligeri
	Elizabethkingia anophelis
	Rhizobium tropici
	Candidatus Nanopelagicus hibericus
	Bacillus sp. X1(2014)
	Polaribacter sp. MED152
	Helicobacter cetorum
	Onion yellows phytoplasma
	Spiroplasma kunkelii
	Burkholderia sp. IDO3
	Sulfurimonas denitrificans
	Burkholderia pseudomultivorans
	Treponema caldarium
	Streptomyces sp. CCM_MD2014
	Mesorhizobium australicum
	Clostridiales bacterium CCNA10
	Lactobacillus kefiranofaciens
	Paenibacillus sp. IHBB 10380
	Prochlorococcus sp. MIT 0604
	Pseudonocardia sp. EC080625-04
	Planococcus antarcticus
	Enterococcus casseliflavus
	Clostridium baratii
	Pseudomonas palleroniana
	Lactobacillus gasseri
	Streptococcus equinus
	Campylobacter iguaniorum
	Clostridium tetani
	Calothrix sp. 336/3
	Anoxybacillus amylolyticus
	Bifidobacterium catenulatum
	Thermus brockianus
	Bacillus pseudomycoides
	Rickettsia prowazekii
	Calothrix sp. PCC 7507
	Chlamydia pneumoniae
	Fusobacterium sp. oral taxon 203
	Spiroplasma floricola
	Mycoplasma penetrans
	Acidianus sulfidivorans
	Lactobacillus lindneri
	Janthinobacterium svalbardensis
	Bosea vaviloviae
	Gordonibacter pamelaeae
	Ruminococcus champanellensis
	Rhizobium gallicum
	Enterococcus durans
	Martelella sp. AD-3
	Spiroplasma clarkii
	Microbulbifer aggregans
	Corynebacterium callunae
	Spiroplasma citri
	Desulfitobacterium dehalogenans
	Planococcus donghaensis
	Anoxybacillus gonensis
	Lactococcus piscium
	Streptomyces vietnamensis
	Corynebacterium halotolerans
	Tumebacillus algifaecis
	Micromonospora coxensis
	Methylovorus sp. MP688
	Oscillatoria acuminata
	Olsenella sp. oral taxon 807
	Campylobacter volucris
	Mycoplasma bovirhinis
	Clostridium estertheticum
	Enterococcus thailandicus
	Mesorhizobium oceanicum
	Pediococcus acidilactici
	Bacillus kochii
	Bartonella apis
	Thermococcus chitonophagus
	Clostridium isatidis
	Sphingobium japonicum
	Bacillus sp. WP8
	Mycobacterium sp. YC-RL4
	Thermococcus paralvinellae
	Methylomonas methanica
	Bacillus weihaiensis
	Formosa sp. Hel3_A1_48
	Acinetobacter sp. NCu2D-2
	Myroides odoratus
	Streptococcus mutans
	Bacillus simplex
	Kangiella geojedonensis
	Burkholderia sp. NRF60-BP8
	Bacillus muralis
	Celeribacter baekdonensis
	Stenotrophomonas sp. YAU14D1_LEIMI4_1
	Streptomyces griseochromogenes
	Lachnospiraceae bacterium GAM79
	Lactobacillus amylophilus
	Mycoplasma pulmonis
	Pedobacter steynii
	Enterococcus hirae
	Streptococcus lutetiensis
	Carnobacterium sp. CP1
	Nitrosospira lacus
	Streptomyces lydicus
	Victivallales bacterium CCUG 44730
	Campylobacter hepaticus
	endosymbiont of unidentified scaly snail isolate Monju
	Flavobacteriaceae bacterium UJ101
	Mycolicibacterium rhodesiae
	Bacillus sp. OxB-1
	Sphingomonas melonis
	Clostridium ljungdahlii
	Bartonella bacilliformis
	Cupriavidus pinatubonensis
	Vibrio casei
	Clostridium sp. MF28
	Deinococcus actinosclerus
	Clostridium cochlearium
	Amycolatopsis japonica
	Enterococcus faecium
	Glaciecola nitratireducens
	Streptococcus merionis
	Bacillus altitudinis
	Micromonospora purpureochromogenes
	Mesoplasma tabanidae
	Bacillus sp. Y1
	Pasteurella dagmatis
	Weissella paramesenteroides
	Yersinia pseudotuberculosis
	[Bacillus] selenitireducens
	Haloferax gibbonsii
	Nitrospira japonica
	Virgibacillus sp. 6R
	Kitasatospora sp. MMS16-BH015
	Neisseria gonorrhoeae
	Vibrio hyugaensis
	Clostridium cellulovorans
	Acinetobacter sp. ADP1
	Methylobacterium phyllosphaerae
	Borrelia coriaceae
	Flavobacterium indicum
	Comamonadaceae bacterium A1
	Legionella sainthelensi
	Campylobacter sp. NCTC 13003
	Corynebacterium marinum
	Spiroplasma apis
	Vibrio qinghaiensis
	Mesoplasma entomophilum
	Aerococcus urinaeequi
	Lactobacillus sp. CBA3606
	Vibrio sp. dhg
	Ensifer sojae
	Neisseria polysaccharea
	Nostoc punctiforme
	Borreliella bissettii
	Clostridium kluyveri
	Streptococcus iniae
	Winogradskyella sp. PC-19
	Paraburkholderia phenoliruptrix
	Mycoplasma conjunctivae
	Stenotrophomonas sp. SAU14A_NAIMI4_8
	Lactobacillus ginsenosidimutans
	Tenacibaculum dicentrarchi
	Bifidobacterium choerinum
	Wolbachia endosymbiont of Folsomia candida
	Bacillus bombysepticus
	Chlamydia suis
	cyanobacterium endosymbiont of Epithemia turgida
	Campylobacter sputorum
	Microbacterium sp. BH-3-3-3
	Corynebacterium maris
	Enterococcus sp. FDAARGOS_163
	Flavobacterium psychrophilum
	Clostridium bornimense
	Acidithiobacillus ferrivorans
	Weissella soli
	Listeria innocua
	Streptococcus ruminantium
	Spiroplasma syrphidicola
	Pseudomonas sp. TKP
	Streptococcus macedonicus
	Bradyrhizobiaceae bacterium SG-6C
	Deinococcus soli Cha et al. 2016
	Mycoplasma cloacale
	Staphylococcus kloosii
	Olsenella sp. Marseille-P2300
	Corynebacterium stationis
	Bifidobacterium pseudocatenulatum
	Microbacterium sp. str. 'China'
	Bacillus cellulasensis
	Rhodococcus fascians
	Brachyspira intermedia
	Corynebacterium aquilae
	Pseudomonas koreensis
	Kangiella sediminilitoris
	Bacillus clausii
	Streptococcus parauberis
	Pseudothermotoga lettingae
	Virgibacillus sp. SK37
	Clostridium chauvoei
	Clostridium aceticum
	Lactobacillus hokkaidonensis
	Mycobacterium dioxanotrophicus
	Methanosarcina sp. WH1
	Desulfovibrio salexigens
	Bartonella quintana
	Martelella endophytica
	Psychrobacter arcticus
	Sulfurospirillum sp. UCH001
	Alteromonas naphthalenivorans
	Paenibacillus sp. BIHB4019
	Lactobacillus farciminis
	Pseudoalteromonas marina
	Methanosarcina barkeri
	Winogradskyella sp. RHA_55
	Mycoplasma leachii
	Dickeya sp. Secpp 1600
	Pyrococcus furiosus
	beta proteobacterium CB
	Polaribacter sp. BM10
	[Eubacterium] sulci
	Capnocytophaga ochracea
	Phycisphaerae bacterium L21-RPul-D3
	Sphingobium chlorophenolicum
	Paenibacillus donghaensis
	Capnocytophaga canimorsus
	Yersinia pestis
	Francisella persica
	Wolbachia endosymbiont of Culex quinquefasciatus
	Nostoc sp. CENA543
	Clostridium butyricum
	Sphingomonas taxi
	Xanthomonas hortorum
	Erysipelotrichaceae bacterium GAM147
	Campylobacter sp. RM8964
	Streptomyces avermitilis
	Rhodococcus sp. 2G
	Neisseria sicca
	Acidovorax sp. RAC01
	Paenibacillus sp. FSL H7-0357
	Kocuria sp. BT304
	Methanosarcina lacustris
	Planococcus maritimus
	Chlorobaculum tepidum
	Mycoplasma bovigenitalium
	Paracoccus sp. BM15
	Lactobacillus buchneri
	Streptomyces venezuelae
	Capnocytophaga sp. ChDC OS43
	Acinetobacter calcoaceticus
	Carnobacterium inhibens
	Blattabacterium sp. (Nauphoeta cinerea)
	Shewanella piezotolerans
	Psychrobacter alimentarius
	Chryseobacterium gallinarum
	Shewanella sp. WE21
	Elizabethkingia bruuniana
	Cyanothece sp. PCC 8801
	Virgibacillus necropolis
	Actinomyces sp. 2129
	Ehrlichia muris
	Thauera chlorobenzoica
	Caldicellulosiruptor lactoaceticus
	Streptococcus thermophilus
	Desulfovibrio sp. FW1012B
	Ruminococcaceae bacterium CPB6
	Lactobacillus acetotolerans
	Paenibacillus yonginensis
	Idiomarina piscisalsi
	Xanthomonas euvesicatoria
	Acidovorax ebreus
	Caldicellulosiruptor kristjanssonii
	Candidatus Pelagibacter sp. IMCC9063
	Acidovorax sp. JS42
	Anaeromyxobacter sp. K
	Rickettsia endosymbiont of Bemisia tabaci
	Flavobacteriaceae bacterium
	Clostridium argentinense
	Bacillus coagulans
	Stenotrophomonas sp. ESTM1D_MKCIP4_1
	Virgibacillus phasianinus
	Weissella koreensis
	Weissella viridescens
	Streptococcus pasteurianus
	Pseudomonas libanensis
	Lactobacillus allii
	Mycoplasma alkalescens
	Alcaligenes aquatilis
	Paenibacillus sp. 32O-W
	Lactobacillus coryniformis
	Paenibacillus swuensis
	Clostridium carboxidivorans
	Methanobrevibacter millerae
	Lactobacillus zymae
	Rhizobium sp. IRBG74
	Thermoanaerobacter mathranii
	Streptomyces sp. WAC00288
	Methylobacterium aquaticum
	Francisella sp. TX077310
	Borrelia anserina
	Spirosoma radiotolerans
	Streptomyces koyangensis
	Sphingorhabdus flavimaris
	Lactobacillus heilongjiangensis
	Geobacillus thermoleovorans
	Nostoc linckia
	Synechococcus sp. WH 8102
	Staphylococcus sp. M0911
	Rhizobium sp. Y9
	Arthrobacter sp. ERGS1:01
	Neorickettsia sennetsu
	Leuconostoc carnosum
	Lactobacillus murinus
	Methanocella conradii
	Weissella cibaria
	Lactobacillus paracasei
	Paenibacillus sp. lzh-N1
	Selenomonas sp. oral taxon 126
	Clostridium sp. JN500901
	Enterococcus mundtii
	Nostoc sp. 'Peltigera membranacea cyanobiont' N6
	Archaeoglobus fulgidus
	Kyrpidia spormannii
	Pseudomonas sp. WCS374
	Mucilaginibacter mallensis
	Polynucleobacter acidiphobus
	Moraxellaceae bacterium HYN0046
	Lactobacillus alimentarius
	Paenibacillus sp. FSL H7-0737
	Bacillus cellulosilyticus
	endosymbiont 'TC1' of Trimyema compressum
	Staphylococcus sp. AntiMn-1
	Acetobacter persici
	Flavobacterium commune
	Neisseria lactamica
	Mycoplasma canis
	Nitrosospira multiformis
	Arcobacter sp. L
	Nocardia terpenica
	Clostridium acetobutylicum
	Nostoc sp. NIES-2111
	Paenibacillus sp. FSL P4-0081
	Enterococcus sp. FDAARGOS_375
	Mycobacterium sp. WY10
	Ehrlichia canis
	Streptomyces sp. P3
	Enterococcus cecorum
	Clostridium taeniosporum
	Myroides profundi
	Roseobacter denitrificans
