# Supplementary material for: Interpretable prediction of necrotizing enterocolitis from machine learning analysis of premature infant stool microbiota
Source: BMC Bioinformatics. 2022 Mar 25;23:104. doi: 10.1186/s12859-022-04618-w (PMC8953333; doi:10.1186/s12859-022-04618-w)
Supplement: Supplementary file 7 — Additional file 7: Data S2. Taxa importance ranks after interpratability analysis. [file 12859_2022_4618_MOESM7_ESM.xlsx]

## Sheet: Phylum
Warner et al.		Olm et al.
Taxa	Importance	Taxa	Importance
Firmicutes	0.404416	Firmicutes	0.344832
Proteobacteria	0.379037	Proteobacteria	0.308768
Actinobacteria	0.112437	Actinobacteria	0.0974812
Bacteroidetes	0.0278568	Bacteroidetes	0.0720336
Thermodesulfobacteria	0.0104055	Cyanobacteria	0.0477624
Verrucomicrobia	0.0085092	Crenarchaeota	0.0225924
Cyanobacteria	0.00647948	Tenericutes	0.0216431
Planctomycetes	0.00611849	Euryarchaeota	0.0208017
Fusobacteria	0.00542599	Planctomycetes	0.0128179
Lentisphaerae	0.00315471	Chloroflexi	0.0106014

## Sheet: Class
Warner et al.		Olm et al.
Taxa	Importance	Taxa	Importance
Gammaproteobacteria	0.342782	Bacilli	0.266022
Bacilli	0.229952	Gammaproteobacteria	0.127484
Clostridia	0.118727	Alphaproteobacteria	0.107652
Actinobacteria	0.0901317	Actinobacteria	0.0890462
Negativicutes	0.0255712	Clostridia	0.0731043
Bacteroidia	0.0225517	Flavobacteriia	0.0587487
Betaproteobacteria	0.0128383	Mollicutes	0.0472568
Alphaproteobacteria	0.0111841	Betaproteobacteria	0.0462962
Spirochaetia	0.0104055	Thermoprotei	0.0266233
Rubrobacteria	0.00932779	Gloeobacteria	0.0221487
Limnochordia	0.00900903	Epsilonproteobacteria	0.0179739
Thermoleophilia	0.00898113	Planctomycetia	0.0111534
Mollicutes	0.00734667	Caldilineae	0.0106014
Tissierellia	0.00691583	Deltaproteobacteria	0.00861127
Epsilonproteobacteria	0.00616735	Coriobacteriia	0.00843508
Hydrogenophilalia	0.00571545	Cytophagia	0.0073859
Fusobacteriia	0.00542599	Spirochaetia	0.00574855
Flavobacteriia	0.00510218	Synergistia	0.00525389
Erysipelotrichia	0.00485429	Halobacteria	0.00494065
Verrucomicrobiae	0.0046934	Methanomicrobia	0.004883
Phycisphaerae	0.00421611	Chlamydiia	0.00464797

## Sheet: Family
Warner et al.		Olm et al.
Taxa	Importance	Taxa	Importance
Enterobacteriaceae	0.0703881	Streptococcaceae	0.0594592
Staphylococcaceae	0.0620924	Bacillaceae	0.0559925
Clostridiaceae	0.0447783	Flavobacteriaceae	0.0525184
Corynebacteriaceae	0.0409774	Enterococcaceae	0.0474963
Yersiniaceae	0.0404204	Clostridiaceae	0.0382062
Lactobacillaceae	0.0399083	Lactobacillaceae	0.0339867
Bacillaceae	0.0374204	Rhodobacteraceae	0.0269895
Aeromonadaceae	0.0372748	Paenibacillaceae	0.0232941
Lachnospiraceae	0.0328227	Staphylococcaceae	0.0181069
Morganellaceae	0.0316429	Streptomycetaceae	0.0167342
Moraxellaceae	0.0276005	Campylobacteraceae	0.0165641
Streptococcaceae	0.0252208	Micrococcaceae	0.0152781
Pasteurellaceae	0.0207587	Methylobacteriaceae	0.0139874
Enterococcaceae	0.0162605	Shewanellaceae	0.0133376
Erwiniaceae	0.0160999	Nostocaceae	0.0131643
Acidaminococcaceae	0.0157325	Desulfurococcaceae	0.0127382
Alicyclobacillaceae	0.0155644	Mycoplasmataceae	0.0126071
Pseudomonadaceae	0.0155119	Burkholderiaceae	0.0117003
Psychromonadaceae	0.0130384	Enterobacteriaceae	0.0109196
Thermoactinomycetaceae	0.0127423	Caldilineaceae	0.0106014
Vibrionaceae	0.012436	Planococcaceae	0.0103311
